# Supplementary material for: Quality and quantity of dromedary camel DNA sampled from whole-blood, saliva, and tail-hair
Source: PLoS One. 2019 Jan 31;14(1):e0211743. doi: 10.1371/journal.pone.0211743 (PMC6355012; doi:10.1371/journal.pone.0211743)
Supplement: S1 Table — Permutation-based ANCOVA summary tables, testing the difference in the relationship between extracted DNA amount of first elution (response variable) and starting whole-blood DNA sample quantity (covariate) among each of the following fixed factors: (a) replica, (b) individual camel, and (c) breed. df = degrees of freedom, SS = unique sums of squares, MS = mean square, p = permutation test p-values. Statistical significance is based on a maximum of 100,000 iterations. Significant p-values are in bold. Three camels were not included in the analysis (see below). The C1 camel was omitted for the whole-blood analysis because it was extracted once with no ‘replicas’ and only for 20, 40, 60, 80 μl (and not 100 μl) due to sample overuse in troubleshooting experiments, making its setup inappropriate for this statistical analysis. Following the experiments, we discovered that incorrect reagents were used in the extraction protocol for two camels (C8 and C9), and thus these were omitted from this statistical analysis. (XLSX) [file pone.0211743.s005.xlsx]

## Sheet: table
	df	SS	MS	p
a. ANCOVA 1
Quantity	1	0.0496	0.04963	0.7451
Replica	2	0.3763	0.18816	0.5174
Quantity x Replica	2	0.946	0.47302	0.2504
Residuals	84	25.7702	0.30679
b. ANCOVA 2
Quantity	1	0.0496	0.04963	0.96078
Individual camel	5	3.2461	0.64921	0.05732
Quantity x Individual camel	5	2.4001	0.48001	0.13165
Residuals	78	21.4465	0.27495
c. ANCOVA 3
Quantity	1	0.4882	0.48824	0.54118
Breed	2	0.6852	0.34259	0.50909
Quantity x Breed	2	2.2295	1.11476	0.02847
Residuals	84	24.1779	0.28783
