# Supplementary material for: Quality and quantity of dromedary camel DNA sampled from whole-blood, saliva, and tail-hair
Source: PLoS One. 2019 Jan 31;14(1):e0211743. doi: 10.1371/journal.pone.0211743 (PMC6355012; doi:10.1371/journal.pone.0211743)
Supplement: S2 Table — Permutation-based ANCOVA summary tables, testing the difference in the relationship between extracted DNA amount of first elution (response variable) and starting saliva DNA sample quantity (covariate) among each of the following fixed factors: (a) replica, (b) individual camel, and (c) breed. df = degrees of freedom, SS = unique sums of squares, MS = mean square, p = permutation test p-values. Statistical significance is based on a maximum of 100,000 iterations. Significant p-values are in bold. (XLSX) [file pone.0211743.s006.xlsx]

## Sheet: table
	df	SS	MS	p
a. ANCOVA 1
Quantity	1	232.02	232.019	< 0.0001
Replica	2	2.7	1.348	0.8081
Quantity x Replica	2	0.11	0.053	1
Residuals	129	731.46	5.67
b. ANCOVA 2
Quantity	1	232.02	232.019	< 0.0001
Individual camel	8	454.1	56.763	< 0.0001
Quantity x Individual camel	8	107.52	13.44	< 0.0001
Residuals	117	172.64	1.476
c. ANCOVA 3
Quantity	1	232.02	232.019	< 0.0001
Breed	2	38.78	19.392	0.04656
Quantity x Breed	2	24.38	12.192	0.0912
Residuals	129	671.09	5.202
