# Supplementary material for: Quality and quantity of dromedary camel DNA sampled from whole-blood, saliva, and tail-hair
Source: PLoS One. 2019 Jan 31;14(1):e0211743. doi: 10.1371/journal.pone.0211743 (PMC6355012; doi:10.1371/journal.pone.0211743)
Supplement: S3 Table — Permutation-based ANCOVA summary tables, testing the difference in the relationship between extracted DNA amount of first elution (response variable) and starting tail-hair DNA sample quantity (covariate) among each of the following fixed factors: (a) replica, (b) individual camel, and (c) breed. df = degrees of freedom, SS = unique sums of squares, MS = mean square, p = permutation test p-values. Statistical significance is based on a maximum of 100,000 iterations. Significant p-values are in bold. (XLSX) [file pone.0211743.s007.xlsx]

## Sheet: table
	df	SS	MS	p
a. ANCOVA 1
Quantity	1	1015.24	1015.24	< 0.0001
Replica	2	37.22	18.61	0.3504
Quantity x Replica	2	6.17	3.09	0.7296
Residuals	129	1567.79	12.15
b. ANCOVA 2
Quantity	1	1015.24	1015.24	< 0.0001
Individual camel	8	674.52	84.31	< 0.0001
Quantity x Individual camel	8	130.44	16.3	0.0227
Residuals	117	806.23	6.89
c. ANCOVA 3
Quantity	1	1015.24	1015.24	< 0.0001
Breed	2	136.46	68.23	0.002554
Quantity x Breed	2	33.06	16.53	0.72973
Residuals	129	1441.66	11.18
