# Supplementary material for: Quality and quantity of dromedary camel DNA sampled from whole-blood, saliva, and tail-hair
Source: PLoS One. 2019 Jan 31;14(1):e0211743. doi: 10.1371/journal.pone.0211743 (PMC6355012; doi:10.1371/journal.pone.0211743)
Supplement: S6 Table — df = degrees of freedom, SS = unique sums of squares, MS = mean square, p = permutation test p-values. Statistical significance is based on a maximum of 100,000 iterations. Significant p-values are in bold. (XLSX) [file pone.0211743.s010.xlsx]

## Sheet: table
	df	SS	MS	p
Time	1	92.09	92.09	< 0.0001
DNA source	1	658.83	658.83	< 0.0001
Time x DNA source	1	0.62	0.62	1
Residuals	212	1027.85	4.85
